# Supplementary material for: New Insights into Methyl Jasmonate Regulation of Triterpenoid Biosynthesis in Medicinal Fungal Species Sanghuangporus baumii (Pilát) L.W. Zhou & Y.C. Dai
Source: J Fungi (Basel). 2022 Aug 23;8(9):889. doi: 10.3390/jof8090889 (PMC9504552; doi:10.3390/jof8090889)
Supplement: Supplementary file 1 [file jof-08-00889-s001.zip]

Archive with 1 entries (1 files):
- jof-1814825-supplementary.pdf
